# Supplementary material for: A Comprehensive Assessment of Informal Caregivers of Patients in a Primary Healthcare Home-Care Program
Source: Int J Environ Res Public Health. 2021 Nov 4;18(21):11588. doi: 10.3390/ijerph182111588 (PMC8583293; doi:10.3390/ijerph182111588)
Supplement: Supplementary file 1 [file ijerph-18-11588-s001.zip]

Archive with 1 entries (1 files):
- ijerph-1440782-supplementary.pdf
